# Supplementary material for: Optogenetic Control of PIP2 Interactions Shaping ENaC Activity
Source: Int J Mol Sci. 2022 Mar 31;23(7):3884. doi: 10.3390/ijms23073884 (PMC8998630; doi:10.3390/ijms23073884)
Supplement: Supplementary file 1 [file ijms-23-03884-s001.zip]

Archive with 1 entries (1 files):
- ijms-1658970-supplementary.pdf
